# Supplementary material for: Patient-derived tumoroids and proteomic signatures: tools for early drug discovery
Source: Front Immunol. 2024 Apr 18;15:1379613. doi: 10.3389/fimmu.2024.1379613 (PMC11063793; doi:10.3389/fimmu.2024.1379613)
Supplement: Supplementary file 3 [file Table_2.xlsx]

## Sheet: Sheet1
SampleID	ADA	ADGRG1	ANGPT1	ANGPT2	ARG1	CAIX	CASP-8	CCL17	CCL19	CCL20	CCL23	CCL3	CCL4	CD244	CD27	CD28	CD4	CD40	CD40-L	CD5	CD70	CD83	CD8A	CRTAM	CSF-1	CX3CL1	CXCL1	CXCL10	CXCL11	CXCL12	CXCL13	CXCL5	CXCL9	DCN	EGF	FASLG	FGF2	Gal-1	Gal-9	GZMA	GZMB	GZMH	HGF	HO-1	ICOSLG	IFN-gamma	IL-1 alpha	IL10	IL12
HEA 345-Mock	4.16854	-2.10162	1.16392	-0.0169	-1.94569	-1.54072	7.85061	-0.19825	-1.74808	3.54934	0.99223	6.29808	3.93508	-0.01959	0.80594	-1.30854	5.45446	9.29307	-1.65997	5.06634	-1.00808	2.6355	1.83579	-1.17957	3.02726	-2.02863	2.65724	2.48945	1.01654	-1.30221	-0.03303	4.99566	2.05719	-0.926	-1.4007	0.9356	0.12947	6.44717	9.62119	6.24937	5.42434	3.82089	4.38249	12.6369	-1.73049	0.06843	1.59332	-1.41718	-1.46573
HEA 345-VACV	2.35363	-2.20613	1.12767	-1.39719	3.75436	-1.39967	7.40334	-0.14022	-1.04975	7.39969	2.39034	10.0393	6.70123	-0.58452	0.61934	-1.21559	3.83808	9.92616	-1.59628	5.1645	-0.8015	1.10457	0.08876	-1.1145	2.30989	-2.21661	6.27146	3.4365	2.14149	-0.96233	-0.25849	9.22702	2.1407	0.24581	-1.21246	0.1992	-0.08724	6.75271	6.98523	2.79051	1.81578	2.03777	1.7739	12.5017	-1.40402	-0.44126	3.2846	-1.2959	-1.43407
HEA 345-VACV GM-CSF+	-1.13933	-1.93396	1.33427	-1.31051	2.86174	-2.01147	3.54375	-0.15867	-1.84307	4.21723	0.15358	4.29899	1.214	-1.35113	-0.77646	-1.15	0.36699	7.18591	-1.84332	1.20412	-1.65035	-0.67545	-1.50197	-1.34496	-0.09917	-2.30793	1.96431	3.26351	2.66887	-0.70631	-0.95053	3.94911	1.56319	-1.53852	0.05221	-0.78814	-0.09022	4.63089	2.277	-0.11659	0.09853	0.23893	0.10601	9.99958	-1.40271	-0.80085	0.92688	-1.92904	-1.79367
HEA 351-Mock	2.3714	-0.89559	1.73235	-0.12355	-2.048	0.1024	5.49505	4.08003	-0.40061	7.9898	0.3112	8.02881	5.52958	-0.20214	0.20503	-0.81324	2.56298	9.30966	-0.91945	4.53491	0.18688	1.37884	-0.63446	-1.13555	2.86592	-1.47157	4.86484	7.91952	7.43723	-0.41302	0.668	4.33525	5.23576	-0.04899	7.2012	1.10583	2.39874	5.91205	5.70282	5.69124	7.63101	2.66772	4.67085	9.85553	-0.78165	2.33241	0.81645	-0.86787	-1.03853
HEA 351-VACV	1.85362	-1.57353	1.63892	0.11742	-1.21541	-1.07078	4.59278	4.32277	-0.68697	7.55076	0.14877	9.13513	5.65409	-0.79236	0.22243	-0.80679	2.2181	8.51327	-1.16323	5.2386	0.57689	0.50448	-0.54428	-1.4451	2.20199	-2.04411	5.05385	7.75738	7.14505	-0.64144	2.28081	4.92852	4.72659	-0.49653	8.07394	1.32711	1.57954	5.00606	5.3675	5.77662	7.75997	2.62238	4.16543	8.29692	-0.76188	3.61197	0.03988	-0.71817	-1.25215
HEA 351-VACV GM-CSF+	1.99275	-1.67105	1.36666	0.78901	-1.40955	-0.73515	4.63297	4.40266	-0.97387	8.21743	0.00101	8.81529	6.2401	0.13748	0.55934	-0.71792	2.77285	9.11452	-1.20239	6.02782	1.38093	0.84954	0.3473	-1.15716	2.8998	-2.21356	4.75583	6.47924	5.69193	-0.53299	0.78915	4.65353	3.39703	-1.25361	7.56932	2.11182	1.68899	4.85088	5.52989	7.00902	8.12491	3.75291	4.53643	8.17458	-1.38081	4.96043	-0.07457	-0.99623	-1.5696
HEA 37-Mock	3.3294	-1.11925	2.04192	0.59042	-1.47174	-0.60914	6.08877	2.85023	-0.3184	11.354	1.00594	9.61354	6.91947	0.91139	0.93998	-0.70467	2.63758	9.95441	-0.60952	5.62726	0.54854	0.82902	0.37687	-0.54867	3.62613	-1.7775	7.92287	9.46522	9.35377	-0.45761	3.49067	8.7607	6.15674	2.76989	9.24032	1.96587	4.89734	6.56297	4.93129	8.62396	7.56331	4.44516	7.7789	12.5857	-0.84428	1.0537	2.46871	-0.38503	-0.35921
HEA 37-VACV	2.93888	-1.88421	1.6501	2.15893	0.8057	-1.64936	4.73674	2.93241	-1.2954	9.78919	-0.22963	8.74134	6.40763	0.43188	0.38717	-1.57367	2.01698	8.81559	-2.11736	5.06741	-0.34459	0.77648	2.42955	-1.60348	3.06428	-2.6008	7.03749	5.55764	5.28919	-1.41701	2.87037	7.41413	3.89436	1.35213	10.0465	1.39307	4.34727	6.14177	5.74093	8.68082	8.87218	5.71138	7.38436	11.6961	-1.96815	1.3065	1.3391	-1.58794	-2.50649
HEA 37-VACV GM-CSF+	2.99017	-1.47305	1.44737	2.02015	-1.08936	-1.72317	4.55981	3.53374	-2.10023	10.4785	0.1934	9.3934	6.90819	0.98249	0.57272	-1.1139	2.06042	9.0211	-1.08562	5.48093	0.72824	0.68132	1.30189	-1.03906	2.98713	-2.08188	7.17635	3.71506	3.13795	-0.77342	3.23926	7.93212	2.59334	1.2276	10.2444	1.91896	4.18782	5.91051	5.58629	9.19826	9.1602	5.89478	7.10289	10.4865	-1.53904	3.55365	0.86664	-1.27381	-0.75599
HEA 384-Mock	1.65526	-1.8938	1.27781	-0.87687	-1.69042	-1.88269	4.17973	1.18265	-1.82782	7.95432	-0.46823	6.77027	6.41892	0.01256	-0.19504	-1.45142	1.48262	8.67633	-2.31631	5.32107	-0.53616	0.02304	-1.12524	-0.92389	2.90305	-1.99174	4.75826	9.99466	9.88979	-0.72288	1.50694	5.21666	6.95473	-0.31061	8.76341	1.91006	2.05415	5.80788	4.67302	7.49933	8.28825	4.0349	5.92612	10.7608	-1.65117	1.07077	-0.39637	-1.26343	-1.47538
HEA 384-VACV	2.69274	-1.12265	1.83834	0.32335	-1.49925	-1.29877	5.80499	2.43864	-0.76827	9.85973	-0.04653	8.13476	7.70931	0.84311	0.54241	-0.80909	2.64181	9.70274	-1.18697	6.11039	1.00336	0.91821	1.00246	-0.61063	4.24251	-1.74663	6.08815	12.0489	11.5528	-0.82488	4.38072	6.86553	7.99452	1.22861	8.54171	3.14227	3.49812	6.54186	6.22531	8.54873	9.51414	5.63924	6.90778	10.8967	-1.18129	4.30737	-0.06685	-0.77962	-1.09682
HEA 384-VACV GM-CSF+	2.11727	-1.86196	1.31209	0.55258	-2.3614	-1.74421	4.41701	2.32773	-0.79565	9.10961	-0.31142	7.8427	7.15117	0.3305	0.22071	-0.99949	1.90478	9.17914	-1.41444	6.07339	0.87778	0.49794	-0.37581	-0.94439	3.3707	-2.03416	4.90382	10.3586	10.1151	-1.00528	3.45984	5.16581	7.03066	-0.35796	7.51666	2.79861	2.71771	5.6759	5.54568	8.55468	9.20983	5.62523	6.37121	9.82197	-2.12421	5.689	-1.02528	-1.23763	-1.74101
HEA 441-Mock	5.31703	-1.82522	1.37287	-0.39606	-1.55578	0.32173	8.15601	5.52888	-0.99937	10.406	1.6972	12.3139	8.76143	4.54986	0.34169	-0.0463	7.42407	10.0452	0.43691	10.5315	5.2734	2.13027	0.91669	-0.74636	4.82318	-2.25284	9.28265	10.5617	9.35528	-1.02438	2.32077	9.70757	8.79213	2.01007	11.1243	3.67252	3.85024	6.63987	6.74414	10.4375	9.69154	5.08779	7.56641	11.2159	-1.23857	2.36162	3.88379	-0.92855	-1.50651
HEA 441-VACV	4.531	-2.01842	1.77346	0.71096	-1.17696	-0.87128	7.11964	5.66503	-0.76876	10.6064	1.44128	11.4326	8.69295	3.46027	0.58273	-0.56435	5.13745	10.5079	0.57958	8.38265	3.23082	1.43863	3.07853	-0.7506	4.89342	-1.96597	9.19101	11.8223	10.7964	-0.72309	2.70184	9.70377	9.93578	2.51836	11.4995	4.24329	4.5117	6.68782	7.21619	10.4381	9.91739	6.07884	8.14831	11.5113	-1.00632	7.03298	2.05077	-0.96262	-0.28882
HEA 441-VACV GM-CSF+	2.49117	-1.71731	1.47945	2.03809	-1.8738	-1.53035	3.62659	2.09072	-1.78353	9.45131	0.5634	8.88738	6.18126	0.73373	0.06887	-1.20678	2.37222	9.65158	-1.63227	6.17051	0.87838	0.09211	1.46436	-1.51901	3.02215	-2.031	6.68745	6.27082	5.29207	-0.89841	1.06861	7.37016	5.13856	0.55078	11.2929	2.22767	3.35973	5.16957	4.95238	8.39714	9.16356	5.4546	8.18087	8.80061	-1.36628	7.32763	-0.71118	-1.32365	-0.41488
TUM 345-Mock	3.32276	-1.7526	1.30643	-0.22718	-1.80048	-1.40632	5.50071	0.03836	-2.11532	7.80553	-0.5997	7.72204	4.55651	-1.20366	1.29595	-0.93332	2.38954	7.75347	-1.75437	5.41611	-0.53844	-0.27143	2.20717	-1.3691	1.99739	-2.04816	4.11996	3.33635	1.76492	-1.08619	3.96822	2.54901	3.72099	-0.54352	-1.2432	0.26188	1.19168	6.03063	7.29465	4.17536	6.066	2.31879	3.57855	11.4595	-1.402	-1.41214	0.00067	-1.20388	-1.40957
TUM 345-VACV	3.39573	-1.89068	1.38765	0.46412	-0.67124	-1.18384	5.18317	-0.31248	-1.46081	6.3162	-0.76634	4.7199	3.41573	-0.50248	2.18976	-1.15676	2.28323	7.62278	-1.02999	5.62792	-0.37569	0.01674	3.96606	-1.08554	1.89612	-1.99173	2.90817	3.12752	1.35343	-0.82581	3.52975	0.6498	3.13617	-0.95865	-0.78085	0.6473	0.37654	5.96901	7.48983	5.94775	7.57116	3.51747	4.23758	9.77902	-1.59139	-0.62044	-0.0006	-1.26363	-0.99403
TUM 345-VACV GM-CSF+	3.72227	-1.8296	1.29938	0.27347	1.97923	-0.72434	5.75814	0.79633	-1.3141	5.56597	-0.53306	4.45624	2.40319	-0.59315	2.5855	-1.0498	1.66302	8.23057	-1.71432	5.33611	-0.18892	-0.14098	2.01819	-0.67859	2.02638	-2.22317	2.44274	2.72819	0.47596	-1.18708	3.15758	1.40497	1.85769	-1.43061	-0.63773	0.62411	1.38596	5.91192	6.55427	5.81553	7.65185	3.02011	3.44264	11.2579	-1.48759	1.00323	1.40296	-1.43046	-1.30106
TUM 351-Mock	2.0021	-1.44263	1.53325	-0.39011	-1.74643	4.34286	7.70123	2.63537	-1.44868	6.37787	-0.695	5.23742	3.27101	-0.74369	0.51759	-0.54217	3.0643	7.21045	-1.50289	5.50559	-0.40723	0.31045	-0.35665	-1.14043	2.67252	-1.85076	3.79714	7.02232	6.34207	-0.56771	1.33965	2.05107	5.49727	-0.30645	8.02741	0.4976	1.50144	5.96731	7.05553	5.83395	6.84043	2.15595	3.44505	9.47762	-0.65357	1.03163	0.2257	-0.72511	-0.60634
TUM 351-VACV	1.40923	-1.92037	1.30442	-0.32147	-1.99868	3.01165	6.75456	1.64704	-1.32401	5.03194	-0.56662	4.63938	2.9446	-1.66171	-0.72099	-1.43084	0.59867	6.24259	-1.67797	3.31075	-0.96592	-0.66106	-0.50752	-0.88689	1.99085	-1.99778	2.99459	6.64166	4.38164	-0.7933	0.2272	2.19102	5.0095	-0.93367	8.70636	-0.40909	0.83237	5.35393	6.99363	4.1234	4.67825	1.19639	3.27849	8.6963	-1.48329	1.36121	-1.10965	-1.49756	-0.80499
TUM 351-VACV GM-CSF+	1.5431	-1.42377	1.10993	-1.22888	-2.45383	4.24114	7.65593	1.31581	-1.93795	6.00076	-0.5767	4.27055	1.77589	-1.50668	-0.21184	-0.99107	0.94155	6.38762	-1.22311	4.15295	-0.78272	-0.3212	-1.0165	-1.36817	2.31547	-2.2335	2.98305	4.96379	3.54195	-0.96312	-0.16193	1.80034	2.9544	-1.22876	7.84909	-0.51076	0.56187	5.54219	7.03288	4.70516	4.16359	1.1299	2.90684	8.94427	-1.42698	0.00857	-0.90586	-1.4237	-1.44151
TUM 37-Mock	6.84164	-1.60281	1.10576	0.35428	-1.69628	-0.61031	8.68201	6.00588	-1.12369	6.3116	0.62401	11.7758	11.0883	6.0186	5.2716	-0.55753	6.3157	9.82584	1.78784	10.5253	4.24114	3.26247	9.1157	-0.15628	5.97704	-2.13015	5.73306	6.26533	5.21396	-0.88354	7.25519	5.24915	5.94043	-1.72517	9.73219	6.89871	2.4199	6.51316	7.45234	8.94456	9.45798	9.63284	5.51567	9.27194	-1.11013	4.51467	-0.66687	-0.92274	-0.93621
TUM 37-VACV	6.57907	-1.64352	1.1231	0.17419	-1.95711	-0.61376	8.42146	6.0701	-0.21293	6.39641	0.20964	11.7349	11.224	5.87836	4.867	-0.80679	6.04027	9.52236	0.95493	10.1707	3.8678	3.23414	9.50798	-0.1059	6.04741	-1.93713	5.59171	6.01235	5.10781	-0.98785	7.55092	5.17491	5.65038	-1.97821	9.64417	6.74786	2.19279	6.58422	7.32065	9.0176	9.3967	9.77596	5.40489	9.06447	-1.24225	4.39577	-0.75432	-1.83897	-1.45177
TUM 37-VACV GM-CSF+	7.43201	-1.25185	1.23701	0.42098	-1.80109	-0.52982	9.50827	6.29874	0.27099	7.02224	0.93548	12.2148	11.4181	6.80869	5.50174	-0.5802	6.65183	9.90591	0.9697	10.5735	5.06421	3.53048	9.2279	0.37508	6.56253	-2.14515	5.79478	5.98759	4.39364	-0.91033	8.00735	5.07666	5.03459	-1.58908	7.91488	7.63243	2.88813	6.59	7.87427	8.53949	9.21807	10.0585	5.61699	9.80017	-1.16413	8.71508	0.30764	-0.9693	-1.39341
TUM 384-Mock	3.59801	-2.41144	1.6128	0.1486	-2.03621	-0.93229	5.63442	-0.03333	0.17152	8.06042	-0.84771	6.76366	6.32649	0.97304	2.06503	-1.25398	2.72109	9.30192	-1.74221	6.41441	0.13776	-0.01283	-0.27797	-0.59311	3.68748	-1.953	5.54975	10.996	10.4749	-0.62461	5.11962	4.13713	9.45487	0.88245	8.69984	2.7819	3.05019	6.47889	6.58368	9.18571	9.02135	5.10187	7.36077	11.5059	-1.4524	1.22969	1.4233	-1.3107	-1.27796
TUM 384-VACV	2.20892	-1.58465	1.61922	0.47783	-2.00021	-1.30719	4.39973	1.28545	-0.6258	6.92521	-0.18487	8.3182	6.97907	0.91466	1.83622	-1.06213	2.10852	8.09529	-1.72209	5.71607	1.1656	0.36577	2.43563	-1.50043	3.14494	-1.86092	4.20169	9.30188	8.93986	-0.52712	4.83791	3.47697	8.0701	-0.52819	9.04455	2.67297	2.08327	5.52493	5.54455	8.87563	9.51999	5.57263	6.05383	9.55089	-1.50843	4.02325	-0.65044	-1.15587	-2.33004
TUM 384-VACV GM-CSF+	2.76339	-1.97955	1.88397	0.67706	-1.71996	-1.00428	4.56318	1.05696	0.66996	7.36462	2.18512	6.57001	6.2152	0.69395	2.70055	-1.10231	2.49729	8.66489	-0.79392	5.7664	0.12343	-0.013	1.05663	-1.14571	3.12138	-2.62611	3.56122	8.00468	7.72736	-0.92569	5.21126	2.73109	6.74592	-0.36529	7.40352	2.48487	2.45231	5.79704	5.53295	8.44938	8.66389	4.97954	6.48111	10.0003	-1.01742	5.85451	-1.24252	-1.51979	-0.76013
TUM 441-Mock	5.06964	-1.24453	1.5677	0.47097	-0.9412	-1.11812	8.39535	5.80087	-0.26195	7.38201	0.43334	12.7352	11.267	2.34743	2.48875	0.45182	7.26496	9.40607	0.62351	10.6232	6.27917	2.25732	4.58617	-1.14081	4.58114	-1.72386	7.08398	10.4698	8.81941	-0.39917	4.23226	7.74968	9.03847	1.55318	11.4344	4.26333	3.30024	6.67991	7.95727	10.8429	9.93983	5.5733	8.46631	12.0986	-0.6814	3.651	2.82291	-0.7622	-1.00738
TUM 441-VACV	4.28572	-1.69051	1.41582	1.10564	-1.1108	-0.74604	6.59594	3.53243	-1.34897	6.88881	-0.1922	8.7452	4.48525	-0.70388	0.48629	-1.10358	5.6073	9.04935	0.12108	6.81082	2.12262	0.62812	0.7714	-1.24876	3.35437	-2.35921	7.40587	8.16889	6.734	-1.27262	2.47771	5.67983	7.40713	0.82484	11.3828	0.9064	3.41494	6.44742	6.31637	7.06262	7.81927	4.36994	7.94463	12.2968	-1.33286	5.11783	4.07575	-1.19464	-0.80216
TUM 441-VACV GM-CSF+	3.7057	-1.95808	1.41994	1.5361	-1.0476	-1.39766	6.8135	4.49806	-1.63503	6.10372	0.00355	7.68842	4.45953	1.19862	1.44552	0.16212	6.69438	8.88897	0.83446	9.50801	4.27146	0.24447	3.56656	-0.73103	2.7048	-1.96413	4.88733	6.75246	5.38457	-0.6201	1.8526	4.27174	5.6088	-0.78185	11.4598	1.91507	3.01633	6.44041	6.33297	9.53852	8.20742	4.59324	8.05841	10.9579	-1.13804	5.84718	-0.25538	-0.91133	-1.74513
[truncated: 43 more columns]
