# Supplementary material for: Patient-derived tumoroids and proteomic signatures: tools for early drug discovery
Source: Front Immunol. 2024 Apr 18;15:1379613. doi: 10.3389/fimmu.2024.1379613 (PMC11063793; doi:10.3389/fimmu.2024.1379613)
Supplement: Supplementary file 4 [file Table_3.xlsx]

## Sheet: Sheet1
SampleID	ADA	ADGRG1	ANGPT1	ANGPT2	ARG1	CAIX	CASP-8	CCL17	CCL19	CCL20	CCL23	CCL3	CCL4	CD244	CD27	CD28	CD4	CD40	CD40-L	CD5	CD70	CD83	CD8A	CRTAM	CSF-1	CX3CL1	CXCL1	CXCL10	CXCL11	CXCL12	CXCL13	CXCL5	CXCL9	DCN	EGF	FASLG	FGF2	Gal-1	Gal-9	GZMA	GZMB	GZMH	HGF	HO-1	ICOSLG	IFN-gamma	IL-1 alpha	IL10	IL12
H 22T 67 Supernatant VACV	2.91594	0.7973	3.21754	4.10668	3.2893	-0.63318	4.32755	5.23723	4.36271	5.7139	3.71896	8.60311	4.07723	0.76153	0.60141	1.16427	1.64931	5.53663	1.25353	0.84519	0.24981	0.27433	-0.01783	0.75231	6.24486	-0.53883	10.6129	5.82619	2.73072	0.80962	2.78141	11.8571	6.37072	4.78643	-0.10441	0.18492	0.83945	4.85177	6.16984	2.25091	0.05786	0.6944	6.78879	8.65208	0.50225	1.97335	0.31277	1.39833	0.6955
H 22T 67 Supernatant VACV GM-CSF+	3.22141	0.25981	2.77762	4.62348	3.17406	-0.49546	4.33825	5.0277	3.10995	5.97951	3.38062	8.75206	4.09781	0.55669	0.45958	0.54976	1.24012	6.50218	0.69944	1.55995	0.13857	0.14331	0.40653	0.86155	5.8317	-0.60411	10.1662	3.4769	0.35193	0.57606	1.61828	11.4481	3.91132	4.26262	0.18452	0.44015	1.16245	5.29711	6.23813	2.42242	-0.07336	0.96886	6.61235	8.89814	0.3926	1.83764	1.60966	1.32934	0.49239
H 22T 67 Supernatant Mock	2.88461	0.25275	3.44645	4.05294	3.33679	-0.32962	4.3634	5.43766	4.7185	5.97544	3.53889	8.77395	4.04457	0.04482	0.38942	-0.09331	1.15938	5.69879	0.27815	0.67906	0.11354	0.01067	-0.16823	0.20625	6.50784	-0.86421	11.0184	7.26882	4.04377	0.36097	2.74304	11.9036	7.44496	4.90495	-0.27122	0.08114	0.97978	4.85445	6.20078	2.36243	-0.49594	0.86103	7.12169	8.50944	0.25414	3.03355	0.70046	1.6812	0.94687
HEA 22T 31 Supernatant VACV	2.03438	0.59161	2.10121	2.29575	3.22963	0.64397	4.09834	5.51458	4.25203	6.21889	8.07239	10.1811	9.25357	0.42687	1.3374	0.76243	3.121	7.07903	0.76624	1.96355	0.33101	1.14271	2.10744	0.93136	8.63335	-0.30989	9.6536	12.5136	6.8974	0.5252	6.73658	12.5423	11.7033	3.94544	0.09113	1.51843	0.73876	5.09727	7.18851	6.72285	1.86939	0.64222	6.43645	8.93302	0.68895	5.23425	-0.5349	1.37969	0.81391
HEA 22T 31 Supernatant VACV GM-CSF+	3.14439	0.18101	1.82505	2.16625	2.93326	2.09855	5.15542	6.11796	4.70167	6.15303	8.42555	9.9195	8.74063	0.46932	1.21159	0.55955	2.89193	7.26488	0.59463	2.17479	0.57548	0.71765	1.63044	1.04092	9.31431	-0.48787	9.52576	11.2004	5.82198	0.40024	7.8206	13.0674	11.1215	3.90796	0.05338	1.80876	0.80583	6.04662	7.47647	6.44556	1.85586	0.53801	6.03912	9.97044	0.54211	7.38868	0.62308	1.18322	0.71904
HEA 22T 31 Supernatant Mock	1.99886	0.35173	2.27619	2.44029	3.01953	1.78248	4.38855	6.36649	4.30646	6.36535	9.38062	10.1628	9.11702	-0.24971	1.01871	0.04258	3.06685	7.24237	0.2627	1.93544	0.01245	0.90265	2.24637	0.76459	8.77055	-0.76766	10.1246	12.5017	7.02046	0.10544	7.11685	13.2131	11.6013	3.98629	-0.15841	1.4351	0.30169	5.62516	7.60858	6.80835	2.70354	0.80661	6.34216	9.32601	0.28857	8.30177	0.87156	1.25867	0.29787
T 22T 67 Supernatant VACV GM-CSF+	4.01033	0.45289	3.59441	4.45935	3.33505	0.37952	3.95127	4.87896	2.48341	5.40876	1.45682	7.96649	3.86292	0.20447	1.03629	-0.02081	1.00376	5.54013	0.22455	1.20931	0.17969	-0.11696	0.8041	0.34733	6.53105	-0.69783	11.1459	7.04708	3.21811	-0.01135	5.64036	10.0565	6.80283	5.05972	-0.22655	1.07735	1.2219	6.07347	5.16929	5.28702	1.23998	2.19903	7.14298	8.64431	0.19528	2.84198	1.26674	1.03124	-0.04821
T 22T 67 Supernatant VACV	4.18879	0.76091	4.61409	4.85084	3.56137	0.70618	4.09474	5.77336	4.30964	6.1562	2.20333	8.3888	4.49499	0.84897	1.43219	1.18477	1.62105	6.18399	1.20956	1.39064	1.09728	0.15228	1.15388	0.89009	7.69628	-0.03051	11.9024	8.83285	4.68066	0.93396	5.90083	10.7261	8.72488	5.6867	0.062	1.67934	1.54663	6.11011	5.35414	5.64942	1.70446	2.40599	7.88173	8.76556	0.87259	2.80283	1.43563	1.88668	1.27273
T 22T 67 Supernatant Mock	4.02246	0.32668	5.01025	5.63909	3.52716	0.9573	4.22826	6.05253	4.63078	6.01692	2.74062	9.38383	5.02	0.10264	1.31591	0.07326	1.50938	6.46598	0.64221	1.37993	0.41293	-0.13269	0.9076	0.65274	8.00891	-0.3418	12.5211	8.66716	4.35036	0.58222	6.00499	11.819	8.61825	5.44783	-0.24941	1.45052	1.34902	5.80589	5.86552	5.58519	1.02648	2.02582	8.31581	8.71331	0.0805	4.5913	0.84619	1.94679	0.9693
TUM 22T 31 Supernatant VACV	1.64959	0.61394	2.52146	1.28325	3.14923	0.39702	3.36806	4.98301	3.68375	2.77526	6.72541	10.3197	9.46102	0.24006	2.34173	0.35591	3.41346	6.89686	0.85337	1.37357	0.51576	1.0658	3.01686	0.93511	9.19	-0.15183	9.77025	12.6265	7.86194	0.35932	9.88894	9.94091	11.5113	4.2163	-0.1173	2.42172	0.3122	4.63346	6.71325	7.03465	2.7298	1.451	5.77893	6.2504	0.75265	5.50125	-1.21291	1.58952	0.76164
TUM 22T 31 Supernatant VACV GM-CSF+	2.05537	0.87326	2.23481	1.39252	3.06477	0.29338	4.28528	4.8465	2.82643	2.93787	6.77367	11.055	9.48157	0.7288	2.16626	0.99087	3.22173	6.85574	1.07081	1.67445	0.94192	0.84982	2.35093	1.40106	9.18146	-0.28031	9.75458	11.0122	6.32361	0.88466	9.58991	11.0926	10.9356	3.88086	0.21275	2.30371	0.70061	5.46912	7.39947	6.47947	2.26596	1.39118	5.52037	7.5495	0.73434	6.05275	-0.47068	1.2388	0.90015
TUM 22T 31 Supernatant Mock	1.92297	0.47451	2.98543	1.5991	3.0232	0.34484	4.26851	6.14336	3.37924	3.57825	7.3296	11.7513	10.1103	0.37979	2.44744	0.30775	3.99307	7.44487	0.49938	1.76535	0.47203	1.50255	2.96897	0.85698	10.0019	-0.25953	10.1048	12.2116	7.28275	0.37595	9.9004	10.6066	11.6873	4.5461	-0.03321	2.41513	0.43765	5.68113	8.42212	7.05537	2.33142	1.3121	6.59669	8.57445	0.46299	6.46108	0.0693	2.05933	0.88061
[truncated: 43 more columns]
